# Supplementary material for: Quantification of Salmonella Survival and Infection in an In vitro Model of the Human Intestinal Tract as Proxy for Foodborne Pathogens
Source: Front Microbiol. 2017 Jun 30;8:1139. doi: 10.3389/fmicb.2017.01139 (PMC5491934; doi:10.3389/fmicb.2017.01139)
Supplement: Supplementary file 1 [file Table1.xlsx]

## Sheet: v3.test
src	node	exp	repl	src	node	exp	repl	p
980	ON	1	1	980	ON	1	2	:	0.0142333
980	ON	2	1	980	ON	2	2	:	0.190967
980	ON	3	1	980	ON	3	2	:	0.5049
980	SGF	1	1	980	SGF	1	2	:	0.883867
980	SGF	2	1	980	SGF	2	2	:	0.0607333
980	SGF	3	1	980	SGF	3	2	:	0.269633
980	SIF	1	1	980	SIF	1	2	:	0.107633
980	SIF	2	1	980	SIF	2	2	:	0.144067
980	SIF	3	1	980	SIF	3	2	:	0.1265
980	ATT1	1	1	980	ATT1	1	2	:	0.977233
980	ATT1	2	1	980	ATT1	2	2	:	0.258533
980	ATT1	3	1	980	ATT1	3	2	:	0.1045
980	ATT2	1	1	980	ATT2	1	2	:	0.121567
980	ATT2	2	1	980	ATT2	2	2	:	0.187667
980	ATT2	3	1	980	ATT2	3	2	:	0.440633
980	INV1	1	1	980	INV1	1	2	:	0.1898
980	INV1	2	1	980	INV1	2	2	:	0.447567
980	INV1	3	1	980	INV1	3	2	:	0.3692
980	INV2	1	1	980	INV2	1	2	:	0.140667
980	INV2	2	1	980	INV2	2	2	:	0.771
980	INV2	3	1	980	INV2	3	2	:	0.3693
1007	ON	1	1	1007	ON	1	2	:	0.00623333
1007	ON	2	1	1007	ON	2	2	:	0.3291
1007	ON	3	1	1007	ON	3	2	:	0.1981
1007	SGF	1	1	1007	SGF	1	2	:	0.0187
1007	SGF	2	1	1007	SGF	2	2	:	0.1622
1007	SGF	3	1	1007	SGF	3	2	:	0.202633
1007	SIF	1	1	1007	SIF	1	2	:	0.122433
1007	SIF	2	1	1007	SIF	2	2	:	0.0977667
1007	SIF	3	1	1007	SIF	3	2	:	0.122833
1007	ATT1	1	1	1007	ATT1	1	2	:	0.0459
1007	ATT1	2	1	1007	ATT1	2	2	:	0.219967
1007	ATT1	3	1	1007	ATT1	3	2	:	0.0977333
1007	ATT2	1	1	1007	ATT2	1	2	:	0.914267
1007	ATT2	2	1	1007	ATT2	2	2	:	0.0501
1007	ATT2	3	1	1007	ATT2	3	2	:	0.1235
1007	INV1	1	1	1007	INV1	1	2	:	0.7021
1007	INV1	2	1	1007	INV1	2	2	:	0.00986667
1007	INV1	3	1	1007	INV1	3	2	:	0.0178333
1007	INV2	1	1	1007	INV2	1	2	:	0.501033
1007	INV2	2	1	1007	INV2	2	2	:	0.998933
1007	INV2	3	1	1007	INV2	3	2	:	0.252967
1011	ON	1	1	1011	ON	1	2	:	0.378467
1011	SGF	1	1	1011	SGF	1	2	:	0.819233
1011	SIF	1	1	1011	SIF	1	2	:	0.589133
1011	ATT1	1	1	1011	ATT1	1	2	:	0.499733
1011	ATT2	1	1	1011	ATT2	1	2	:	0.9437
1011	INV1	1	1	1011	INV1	1	2	:	0.0850333
1011	INV2	1	1	1011	INV2	1	2	:	0.996867
1028	ON	1	1	1028	ON	1	2	:	0.5434
1028	SGF	1	1	1028	SGF	1	2	:	0.498067
1028	SIF	1	1	1028	SIF	1	2	:	0.1173
1028	ATT1	1	1	1028	ATT1	1	2	:	0.548133
1028	ATT2	1	1	1028	ATT2	1	2	:	0.684067
1028	INV1	1	1	1028	INV1	1	2	:	0.5946
1028	INV2	1	1	1028	INV2	1	2	:	0.000466667
3283	ON	1	1	3283	ON	1	2	:	0.1726
3283	ON	2	1	3283	ON	2	2	:	0.3319
3283	ON	3	1	3283	ON	3	2	:	0.649767
3283	SGF	1	1	3283	SGF	1	2	:	0.639767
3283	SGF	2	1	3283	SGF	2	2	:	0.522833
3283	SGF	3	1	3283	SGF	3	2	:	0.3015
3283	SIF	1	1	3283	SIF	1	2	:	0.915267
3283	SIF	2	1	3283	SIF	2	2	:	0.2847
3283	SIF	3	1	3283	SIF	3	2	:	0.150833
3283	ATT1	1	1	3283	ATT1	1	2	:	0.500667
3283	ATT1	2	1	3283	ATT1	2	2	:	0.0817333
3283	ATT1	3	1	3283	ATT1	3	2	:	0.495667
3283	ATT2	1	1	3283	ATT2	1	2	:	0.0909667
3283	ATT2	2	1	3283	ATT2	2	2	:	0.259433
3283	ATT2	3	1	3283	ATT2	3	2	:	0.351233
3283	INV1	1	1	3283	INV1	1	2	:	0.0669333
3283	INV1	2	1	3283	INV1	2	2	:	0.993633
3283	INV1	3	1	3283	INV1	3	2	:	0.4555
3283	INV2	1	1	3283	INV2	1	2	:	0.274367
3283	INV2	2	1	3283	INV2	2	2	:	0.6904
3283	INV2	3	1	3283	INV2	3	2	:	0.184167
1043	ON	2	1	1043	ON	2	2	:	0.2555
1043	ON	3	1	1043	ON	3	2	:	0.461633
1043	SGF	2	1	1043	SGF	2	2	:	0.2598
1043	SGF	3	1	1043	SGF	3	2	:	0.286267
1043	SIF	2	1	1043	SIF	2	2	:	0.0991667
1043	SIF	3	1	1043	SIF	3	2	:	0.334967
1043	ATT1	2	1	1043	ATT1	2	2	:	0.2112
1043	ATT1	3	1	1043	ATT1	3	2	:	0.2655
1043	ATT2	2	1	1043	ATT2	2	2	:	0.199467
1043	ATT2	3	1	1043	ATT2	3	2	:	0.495533
1043	INV1	2	1	1043	INV1	2	2	:	0.1188
1043	INV1	3	1	1043	INV1	3	2	:	0.0244667
1043	INV2	2	1	1043	INV2	2	2	:	0.525133
1043	INV2	3	1	1043	INV2	3	2	:	0.00296667
src	frac	exp	src	frac	exp	p
980	SGF/ON	1	980	SGF/ON	2	:	0.459867
980	SGF/ON	1	980	SGF/ON	3	:	0.5532
980	SGF/ON	2	980	SGF/ON	3	:	0.592867
980	SIF/SGF	1	980	SIF/SGF	2	:	0.383967
980	SIF/SGF	1	980	SIF/SGF	3	:	0.406167
980	SIF/SGF	2	980	SIF/SGF	3	:	0.518433
980	ATT1/SIF	1	980	ATT1/SIF	2	:	0.6157
980	ATT1/SIF	1	980	ATT1/SIF	3	:	0.5427
980	ATT1/SIF	2	980	ATT1/SIF	3	:	0.422033
980	ATT2/SIF	1	980	ATT2/SIF	2	:	0.734933
980	ATT2/SIF	1	980	ATT2/SIF	3	:	0.767233
980	ATT2/SIF	2	980	ATT2/SIF	3	:	0.545467
980	INV1/ATT1	1	980	INV1/ATT1	2	:	0.753433
980	INV1/ATT1	1	980	INV1/ATT1	3	:	0.8203
980	INV1/ATT1	2	980	INV1/ATT1	3	:	0.592733
980	INV2/ATT2	1	980	INV2/ATT2	2	:	0.7439
980	INV2/ATT2	1	980	INV2/ATT2	3	:	0.9502
980	INV2/ATT2	2	980	INV2/ATT2	3	:	0.869933
1007	SGF/ON	1	1007	SGF/ON	2	:	0.4259
1007	SGF/ON	1	1007	SGF/ON	3	:	0.485233
1007	SGF/ON	2	1007	SGF/ON	3	:	0.562267
1007	SIF/SGF	1	1007	SIF/SGF	2	:	0.6111
1007	SIF/SGF	1	1007	SIF/SGF	3	:	0.7433
1007	SIF/SGF	2	1007	SIF/SGF	3	:	0.639833
1007	ATT1/SIF	1	1007	ATT1/SIF	2	:	0.499267
1007	ATT1/SIF	1	1007	ATT1/SIF	3	:	0.536
1007	ATT1/SIF	2	1007	ATT1/SIF	3	:	0.537133
1007	ATT2/SIF	1	1007	ATT2/SIF	2	:	0.4854
1007	ATT2/SIF	1	1007	ATT2/SIF	3	:	0.529467
1007	ATT2/SIF	2	1007	ATT2/SIF	3	:	0.538767
1007	INV1/ATT1	1	1007	INV1/ATT1	2	:	0.108
1007	INV1/ATT1	1	1007	INV1/ATT1	3	:	0.281967
1007	INV1/ATT1	2	1007	INV1/ATT1	3	:	0.772267
1007	INV2/ATT2	1	1007	INV2/ATT2	2	:	0.276267
1007	INV2/ATT2	1	1007	INV2/ATT2	3	:	0.331767
1007	INV2/ATT2	2	1007	INV2/ATT2	3	:	0.568133
3283	SGF/ON	1	3283	SGF/ON	2	:	0.574
3283	SGF/ON	1	3283	SGF/ON	3	:	0.630267
3283	SGF/ON	2	3283	SGF/ON	3	:	0.565533
3283	SIF/SGF	1	3283	SIF/SGF	2	:	0.6774
3283	SIF/SGF	1	3283	SIF/SGF	3	:	0.734233
3283	SIF/SGF	2	3283	SIF/SGF	3	:	0.567867
3283	ATT1/SIF	1	3283	ATT1/SIF	2	:	0.507633
3283	ATT1/SIF	1	3283	ATT1/SIF	3	:	0.458933
3283	ATT1/SIF	2	3283	ATT1/SIF	3	:	0.454133
3283	ATT2/SIF	1	3283	ATT2/SIF	2	:	0.575167
3283	ATT2/SIF	1	3283	ATT2/SIF	3	:	0.584467
3283	ATT2/SIF	2	3283	ATT2/SIF	3	:	0.5075
3283	INV1/ATT1	1	3283	INV1/ATT1	2	:	0.820733
3283	INV1/ATT1	1	3283	INV1/ATT1	3	:	0.7837
3283	INV1/ATT1	2	3283	INV1/ATT1	3	:	0.4414
3283	INV2/ATT2	1	3283	INV2/ATT2	2	:	0.616667
3283	INV2/ATT2	1	3283	INV2/ATT2	3	:	0.612433
3283	INV2/ATT2	2	3283	INV2/ATT2	3	:	0.502233
1043	SGF/ON	2	1043	SGF/ON	3	:	0.523733
1043	SIF/SGF	2	1043	SIF/SGF	3	:	0.514733
1043	ATT1/SIF	2	1043	ATT1/SIF	3	:	0.610767
1043	ATT2/SIF	2	1043	ATT2/SIF	3	:	0.5775
1043	INV1/ATT1	2	1043	INV1/ATT1	3	:	0.5101
1043	INV2/ATT2	2	1043	INV2/ATT2	3	:	0.496033
10log	concentrations
src	node	exp	repl	mean	median	P2.5	P97.5
980	ON	1	1	8.4011	8.4039	8.2317	8.5548
980	ON	1	2	8.6221	8.6242	8.4926	8.74
980	ON	2	1	8.8209	8.8215	8.7187	8.9166
980	ON	2	2	8.8807	8.8815	8.7865	8.9708
980	ON	3	1	8.8435	8.8446	8.744	8.9376
980	ON	3	2	8.8431	8.8442	8.7431	8.9373
980	SGF	1	1	7.7626	7.7635	7.6555	7.8661
980	SGF	1	2	7.667	7.6686	7.5462	7.7797
980	SGF	2	1	7.8766	7.8773	7.7805	7.9669
980	SGF	2	2	7.9739	7.9748	7.8896	8.0545
980	SGF	3	1	7.7235	7.725	7.6079	7.8307
980	SGF	3	2	7.7713	7.7726	7.6632	7.8737
980	SIF	1	1	6.7681	6.7688	6.6604	6.8704
980	SIF	1	2	6.8573	6.8585	6.7594	6.95
980	SIF	2	1	7.4411	7.4433	7.2854	7.5866
980	SIF	2	2	7.55	7.5519	7.4108	7.6794
980	SIF	3	1	7.2687	7.2725	7.075	7.4438
980	SIF	3	2	7.4076	7.4101	7.2431	7.5571
980	ATT1	1	1	4.0803	4.0855	3.8365	4.2951
980	ATT1	1	2	3.6799	3.6925	3.2979	3.9997
980	ATT1	2	1	4.1572	4.1626	3.9347	4.3529
980	ATT1	2	2	4.2506	4.2535	4.0554	4.4304
980	ATT1	3	1	4.1523	4.1567	3.9304	4.3508
980	ATT1	3	2	4.3247	4.3276	4.1425	4.4899
980	ATT2	1	1	4.0909	4.0953	3.8528	4.3022
980	ATT2	1	2	4.2623	4.2659	4.0627	4.4376
980	ATT2	2	1	4.2096	4.2135	4.0011	4.3945
980	ATT2	2	2	4.327	4.3295	4.1476	4.4915
980	ATT2	3	1	4.2836	4.287	4.0926	4.4567
980	ATT2	3	2	4.3029	4.3067	4.1135	4.4742
980	INV1	1	1	2.4987	2.5135	2.0438	2.8751
980	INV1	1	2	2.7258	2.7344	2.3632	3.0325
980	INV1	2	1	2.3937	2.3965	2.2229	2.5491
980	INV1	2	2	2.4082	2.411	2.2426	2.5604
980	INV1	3	1	2.151	2.1564	1.9283	2.3479
980	INV1	3	2	2.1998	2.2034	1.989	2.3895
980	INV2	1	1	2.6116	2.624	2.2057	2.9468
980	INV2	1	2	2.8559	2.8653	2.543	3.1184
980	INV2	2	1	2.4912	2.4932	2.3416	2.6296
980	INV2	2	2	2.4115	2.4141	2.2463	2.5623
980	INV2	3	1	1.4648	1.4813	0.9726	1.8574
980	INV2	3	2	1.5601	1.5745	1.1274	1.9161
1007	ON	1	1	8.2992	8.3023	8.1101	8.4692
1007	ON	1	2	8.5719	8.5732	8.4383	8.6964
1007	ON	2	1	8.8775	8.8776	8.811	8.9423
1007	ON	2	2	8.8979	8.8984	8.8326	8.9608
1007	ON	3	1	8.9385	8.9393	8.8487	9.0232
1007	ON	3	2	8.9896	8.9903	8.9063	9.0678
1007	SGF	1	1	7.334	7.3366	7.1574	7.4977
1007	SGF	1	2	7.561	7.5629	7.4206	7.6888
1007	SGF	2	1	7.9077	7.9084	7.8434	7.9692
1007	SGF	2	2	7.9514	7.952	7.8893	8.0106
1007	SGF	3	1	7.9339	7.9348	7.8442	8.0183
1007	SGF	3	2	7.9849	7.9851	7.9007	8.0655
1007	SIF	1	1	7.4295	7.4319	7.2676	7.5776
1007	SIF	1	2	7.551	7.5525	7.411	7.6826
1007	SIF	2	1	7.6646	7.6654	7.5797	7.7453
1007	SIF	2	2	7.7387	7.7393	7.6601	7.813
1007	SIF	3	1	7.4472	7.4497	7.2894	7.5931
1007	SIF	3	2	7.5659	7.5675	7.4277	7.6958
1007	ATT1	1	1	4.4364	4.4388	4.2762	4.5864
1007	ATT1	1	2	4.6061	4.6077	4.4732	4.7267
1007	ATT1	2	1	4.4424	4.443	4.332	4.5472
1007	ATT1	2	2	4.5015	4.5025	4.3973	4.6
1007	ATT1	3	1	4.3505	4.3531	4.1717	4.5105
1007	ATT1	3	2	4.495	4.4972	4.3493	4.6311
1007	ATT2	1	1	4.5253	4.5267	4.3829	4.6572
1007	ATT2	1	2	4.3783	4.3817	4.2078	4.5331
1007	ATT2	2	1	4.5426	4.5436	4.4436	4.6372
1007	ATT2	2	2	4.6511	4.6516	4.5635	4.7344
1007	ATT2	3	1	4.3517	4.3545	4.1711	4.509
1007	ATT2	3	2	4.4832	4.4848	4.3321	4.6232
1007	INV1	1	1	1.8781	1.9155	1.0418	2.5026
1007	INV1	1	2	1.6234	1.6664	0.6534	2.3521
1007	INV1	2	1	2.8691	2.8692	2.8007	2.9351
1007	INV1	2	2	2.9921	2.9925	2.9125	3.0689
1007	INV1	3	1	2.1011	2.1067	1.8692	2.3104
1007	INV1	3	2	2.3904	2.3933	2.2233	2.5431
1007	INV2	1	1	2.1943	2.216	1.5833	2.6862
1007	INV2	1	2	2.1914	2.213	1.5789	2.6858
1007	INV2	2	1	2.9544	2.9548	2.8936	3.0131
1007	INV2	2	2	2.8065	2.807	2.7343	2.8745
1007	INV2	3	1	2.5273	2.5291	2.3841	2.6588
1007	INV2	3	2	2.5912	2.5935	2.4563	2.7157
1011	ON	1	1	9.9779	9.9786	9.8936	10.0589
1011	ON	1	2	10.0168	10.0232	9.7401	10.2596
1011	SGF	1	1	7.8326	7.833	7.7331	7.9278
1011	SGF	1	2	7.7656	7.7664	7.6586	7.8684
1011	SIF	1	1	6.8919	6.8924	6.7983	6.9808
1011	SIF	1	2	6.8766	6.8768	6.782	6.9678
1011	ATT1	1	1	4.574	4.5762	4.4377	4.6991
1011	ATT1	1	2	4.5738	4.5755	4.4393	4.6998
1011	ATT2	1	1	4.6111	4.6124	4.4815	4.7318
1011	ATT2	1	2	4.4551	4.4575	4.2987	4.5992
1011	INV1	1	1	3.6037	3.6054	3.4736	3.7257
1011	INV1	1	2	3.7203	3.7214	3.607	3.8278
1011	INV2	1	1	3.536	3.5379	3.3941	3.6687
1011	INV2	1	2	3.2112	3.2147	3.0035	3.3976
1028	ON	1	1	8.5933	8.5945	8.4611	8.7179
1028	ON	1	2	8.5833	8.5846	8.4479	8.7066
1028	SGF	1	1	7.4257	7.4283	7.2636	7.5733
1028	SGF	1	2	7.426	7.4285	7.2629	7.5737
1028	SIF	1	1	7.6708	7.6722	7.5479	7.7864
1028	SIF	1	2	7.7665	7.7677	7.6564	7.8701
1028	ATT1	1	1	4.4508	4.453	4.2949	4.5935
1028	ATT1	1	2	4.4381	4.4396	4.2793	4.5854
1028	ATT2	1	1	4.2459	4.2496	4.0474	4.4243
1028	ATT2	1	2	4.1776	4.1815	3.9599	4.3701
1028	INV1	1	1	3.453	3.4552	3.2956	3.5972
1028	INV1	1	2	3.4262	3.4288	3.2644	3.5745
1028	INV2	1	1	3.2533	3.2566	3.055	3.4308
1028	INV2	1	2	3.6168	3.6186	3.4869	3.7366
3283	ON	1	1	8.1612	8.1655	7.9382	8.3588
3283	ON	1	2	8.2927	8.2956	8.106	8.4638
3283	ON	2	1	8.8762	8.8768	8.7802	8.9664
3283	ON	2	2	8.9055	8.9063	8.8139	8.9933
3283	ON	3	1	8.8639	8.8647	8.7671	8.9563
3283	ON	3	2	8.8373	8.8381	8.7384	8.9316
3283	SGF	1	1	7.5184	7.5204	7.3746	7.6511
3283	SGF	1	2	7.4819	7.4839	7.3332	7.6214
3283	SGF	2	1	7.8911	7.8919	7.7984	7.979
3283	SGF	2	2	7.887	7.8877	7.7914	7.9775
3283	SGF	3	1	7.7506	7.7521	7.6396	7.8553
3283	SGF	3	2	7.7899	7.7908	7.6839	7.8905
3283	SIF	1	1	7.517	7.5187	7.372	7.6502
3283	SIF	1	2	7.3665	7.37	7.1901	7.5258
3283	SIF	2	1	7.5209	7.5226	7.3782	7.6551
3283	SIF	2	2	7.5758	7.5771	7.4429	7.7024
3283	SIF	3	1	7.2329	7.2364	7.0309	7.4137
3283	SIF	3	2	7.3641	7.3676	7.1886	7.5223
3283	ATT1	1	1	4.4011	4.4037	4.2366	4.5538
3283	ATT1	1	2	4.401	4.4033	4.2351	4.5523
3283	ATT1	2	1	4.7677	4.7687	4.6609	4.8699
3283	ATT1	2	2	4.8683	4.8695	4.7713	4.9602
3283	ATT1	3	1	4.6606	4.6617	4.5414	4.7745
3283	ATT1	3	2	4.6616	4.663	4.539	4.7773
3283	ATT2	1	1	4.6848	4.6863	4.5653	4.7961
3283	ATT2	1	2	4.7893	4.7901	4.6834	4.888
3283	ATT2	2	1	4.8303	4.831	4.7304	4.9261
3283	ATT2	2	2	4.875	4.8757	4.78	4.9648
3283	ATT2	3	1	4.6448	4.6463	4.5203	4.7606
3283	ATT2	3	2	4.6777	4.6789	4.5576	4.7909
3283	INV1	1	1	2.9331	2.9402	2.641	3.1819
3283	INV1	1	2	3.1826	3.1874	2.9647	3.3719
3283	INV1	2	1	2.8165	2.8247	2.4852	3.0955
3283	INV1	2	2	2.3409	2.3436	2.1603	2.5025
3283	INV1	3	1	2.5417	2.5437	2.4019	2.6721
3283	INV1	3	2	2.5528	2.5546	2.4156	2.6833
3283	INV2	1	1	2.9759	2.981	2.709	3.2137
3283	INV2	1	2	3.0781	3.0826	2.8343	3.2903
3283	INV2	2	1	2.943	2.9434	2.8559	3.0268
3283	INV2	2	2	2.9116	2.9123	2.8192	2.999
3283	INV2	3	1	2.7071	2.7083	2.5905	2.8146
3283	INV2	3	2	2.777	2.778	2.6707	2.878
1043	ON	2	1	8.8616	8.8623	8.7929	8.9273
1043	ON	2	2	8.893	8.8934	8.827	8.9565
1043	ON	3	1	8.8658	8.8667	8.7706	8.9552
1043	ON	3	2	8.8718	8.8729	8.7764	8.9621
1043	SGF	2	1	7.8723	7.873	7.8051	7.9359
1043	SGF	2	2	7.9027	7.903	7.838	7.9658
1043	SGF	3	1	7.8213	7.8223	7.7205	7.9181
1043	SGF	3	2	7.8602	7.8611	7.7651	7.9523
1043	SIF	2	1	7.4947	7.4957	7.389	7.5942
1043	SIF	2	2	7.5848	7.5854	7.4905	7.6746
1043	SIF	3	1	7.5752	7.5769	7.44	7.6987
1043	SIF	3	2	7.6147	7.6169	7.4848	7.7364
1043	ATT1	2	1	4.4176	4.4187	4.3034	4.5255
1043	ATT1	2	2	4.4791	4.4803	4.3725	4.5796
1043	ATT1	3	1	4.1833	4.1872	3.9671	4.377
1043	ATT1	3	2	4.271	4.2737	4.0771	4.4485
1043	ATT2	2	1	4.4603	4.4616	4.3507	4.5638
1043	ATT2	2	2	4.5224	4.5235	4.4204	4.6174
1043	ATT2	3	1	4.3113	4.3146	4.1263	4.4806
1043	ATT2	3	2	4.3126	4.3151	4.1291	4.4786
1043	INV1	2	1	2.7853	2.7858	2.7106	2.8565
1043	INV1	2	2	2.8452	2.8456	2.777	2.911
1043	INV1	3	1	2.5638	2.5651	2.4245	2.6927
1043	INV1	3	2	2.7346	2.7357	2.6224	2.8389
1043	INV2	2	1	2.91	2.9104	2.845	2.9728
1043	INV2	2	2	2.9063	2.9072	2.8189	2.9888
1043	INV2	3	1	2.6843	2.6857	2.562	2.7953
1043	INV2	3	2	2.8846	2.8853	2.7913	2.9735
fractions
src	node	exp	mean	median	P2.5	P97.5
980	SGF/ON	1	1.5344	1.1477	0.2677	5.1185
980	SGF/ON	2	1.6756	1.2524	0.2878	5.6091
980	SGF/ON	3	1.3677	1.0299	0.2332	4.6168
980	SIF/SGF	1	3.2759	2.4371	0.5529	11.0372
980	SIF/SGF	2	4.121	3.1421	0.7131	13.6084
980	SIF/SGF	3	4.0763	2.9971	0.6778	13.9428
980	ATT1/SIF	1	0.0336	0.02616	0.00612	0.10475
980	ATT1/SIF	2	0.0262	0.02032	0.00493	0.08034
980	ATT1/SIF	3	0.0306	0.02378	0.00558	0.09492
980	ATT2/SIF	1	0.0481	0.03619	0.00915	0.15794
980	ATT2/SIF	2	0.0283	0.02204	0.00539	0.08929
980	ATT2/SIF	3	0.026	0.02024	0.00455	0.08192
980	INV1/ATT1	1	0.0392	0.02691	0.00568	0.14905
980	INV1/ATT1	2	0.0182	0.01369	0.00306	0.06168
980	INV1/ATT1	3	0.0143	0.01093	0.00244	0.04681
980	INV2/ATT2	1	0.0372	0.026	0.00582	0.1388
980	INV2/ATT2	2	0.0186	0.01399	0.00324	0.06079
980	INV2/ATT2	3	0.00646	0.004664	0.000746	0.022525
1007	SGF/ON	1	1.2809	0.956	0.2145	4.2592
1007	SGF/ON	2	1.5152	1.1095	0.2409	5.3153
1007	SGF/ON	3	1.3099	0.9831	0.2088	4.2883
1007	SIF/SGF	1	11.9192	8.7591	1.9697	40.3958
1007	SIF/SGF	2	9.1375	6.9441	1.6375	30.2912
1007	SIF/SGF	3	6.7819	5.1529	1.1292	22.0816
1007	ATT1/SIF	1	0.0272	0.02102	0.00529	0.08646
1007	ATT1/SIF	2	0.0267	0.02101	0.00539	0.08007
1007	ATT1/SIF	3	0.0248	0.01939	0.00519	0.07592
1007	ATT2/SIF	1	0.0295	0.02276	0.00601	0.08964
1007	ATT2/SIF	2	0.03	0.02331	0.00611	0.09302
1007	ATT2/SIF	3	0.0275	0.02143	0.00567	0.08636
1007	INV1/ATT1	1	0.00604	0.004392	0.000552	0.021056
1007	INV1/ATT1	2	0.0197	0.01488	0.00374	0.06485
1007	INV1/ATT1	3	0.0097	0.00758	0.00178	0.03035
1007	INV2/ATT2	1	0.00986	0.0074	0.00146	0.0325
1007	INV2/ATT2	2	0.0172	0.013	0.0032	0.056
1007	INV2/ATT2	3	0.0142	0.01105	0.00272	0.045
1011	SGF/ON	1	0.1202	0.06907	0.00906	0.52525
1011	SIF/SGF	1	2.1759	1.3019	0.1821	9.4074
1011	ATT1/SIF	1	0.2089	0.1323	0.0184	0.8826
1011	ATT2/SIF	1	0.1764	0.1128	0.016	0.7362
1011	INV1/ATT1	1	0.1635	0.1099	0.0204	0.6224
1011	INV2/ATT2	1	0.1167	0.0798	0.0139	0.4427
1028	SGF/ON	1	1.279	0.7462	0.102	5.6894
1028	SIF/SGF	1	32.5587	18.4446	2.5395	147.746
1028	ATT1/SIF	1	0.0217	0.01349	0.00193	0.09139
1028	ATT2/SIF	1	0.0164	0.01004	0.00143	0.07074
1028	INV1/ATT1	1	0.1716	0.1165	0.0205	0.6469
1028	INV2/ATT2	1	0.2097	0.1412	0.0252	0.8058
3283	SGF/ON	1	1.8728	1.3483	0.2942	6.4799
3283	SGF/ON	2	1.5308	1.1595	0.2648	5.1512
3283	SGF/ON	3	1.3551	1.0086	0.2187	4.5027
3283	SIF/SGF	1	10.2043	7.4791	1.6573	34.56
3283	SIF/SGF	2	6.8553	5.1014	1.1351	23.0622
3283	SIF/SGF	3	5.9751	4.4352	0.9455	20.4061
3283	ATT1/SIF	1	0.054	0.0426	0.0105	0.1652
3283	ATT1/SIF	2	0.0534	0.0422	0.0105	0.1618
3283	ATT1/SIF	3	0.0587	0.0461	0.0114	0.1831
3283	ATT2/SIF	1	0.0741	0.0574	0.015	0.2334
3283	ATT2/SIF	2	0.0639	0.0503	0.0126	0.1945
3283	ATT2/SIF	3	0.0635	0.0497	0.0123	0.1968
3283	INV1/ATT1	1	0.028	0.02093	0.00524	0.0931
3283	INV1/ATT1	2	0.0119	0.00937	0.00219	0.03696
3283	INV1/ATT1	3	0.0136	0.01068	0.00262	0.04142
3283	INV2/ATT2	1	0.0219	0.017	0.0044	0.069
3283	INV2/ATT2	2	0.0168	0.0132	0.0034	0.0514
3283	INV2/ATT2	3	0.0169	0.01332	0.00339	0.0516
1043	SGF/ON	2	1.4824	0.9984	0.2009	5.5688
1043	SGF/ON	3	1.3653	0.9513	0.1816	5.0437
1043	SIF/SGF	2	7.8193	5.5213	1.0576	28.0098
1043	SIF/SGF	3	7.5756	5.3634	1.0146	27.2809
1043	ATT1/SIF	2	0.0242	0.01804	0.00401	0.08083
1043	ATT1/SIF	3	0.0193	0.01433	0.00302	0.06419
1043	ATT2/SIF	2	0.0265	0.01956	0.00429	0.09127
1043	ATT2/SIF	3	0.0224	0.01652	0.00359	0.07625
1043	INV1/ATT1	2	0.0336	0.02549	0.00595	0.11016
1043	INV1/ATT1	3	0.033	0.02506	0.00581	0.10593
1043	INV2/ATT2	2	0.0364	0.0275	0.0064	0.1185
1043	INV2/ATT2	3	0.0366	0.02762	0.00642	0.12099
fractions
src	node	exp	mean	median	P2.5	P97.5
980	SGF/ON	1	1.5344	1.1477	0.2677	5.1185
980	SGF/ON	2	1.6756	1.2524	0.2878	5.6091
980	SGF/ON	3	1.3677	1.0299	0.2332	4.6168
1007	SGF/ON	1	1.2809	0.956	0.2145	4.2592
1007	SGF/ON	2	1.5152	1.1095	0.2409	5.3153
1007	SGF/ON	3	1.3099	0.9831	0.2088	4.2883
1011	SGF/ON	1	0.1202	0.06907	0.00906	0.52525
1028	SGF/ON	1	1.279	0.7462	0.102	5.6894
3283	SGF/ON	1	1.8728	1.3483	0.2942	6.4799
3283	SGF/ON	2	1.5308	1.1595	0.2648	5.1512
3283	SGF/ON	3	1.3551	1.0086	0.2187	4.5027
1043	SGF/ON	2	1.4824	0.9984	0.2009	5.5688
1043	SGF/ON	3	1.3653	0.9513	0.1816	5.0437
980	SIF/ON	1	3.8667	2.8048	0.6009	13.4291
980	SIF/ON	2	5.307	3.9655	0.8318	17.7159
980	SIF/ON	3	4.228	3.1403	0.6273	14.2625
1007	SIF/ON	1	11.6927	8.4243	1.7837	41.9404
1007	SIF/ON	2	10.5241	7.7178	1.6628	35.6035
1007	SIF/ON	3	6.7034	5.0376	1.0635	22.66
1011	SIF/ON	1	0.1561	0.0889	0.0111	0.7115
1028	SIF/ON	1	24.6992	13.9872	1.7646	110.856
3283	SIF/ON	1	14.2918	10.3018	2.1078	50.6615
3283	SIF/ON	2	8.015	5.8913	1.2268	27.3028
3283	SIF/ON	3	6.0588	4.4138	0.9602	20.7423
1043	SIF/ON	2	8.0805	5.5195	1.0961	30.2332
1043	SIF/ON	3	7.4413	5.0446	0.9821	28.1335
980	ATT/ON	1	0.1218	0.0929	0.0223	0.391
980	ATT/ON	2	0.1136	0.0874	0.0218	0.3623
980	ATT/ON	3	0.0921	0.0711	0.0176	0.2869
1007	ATT/ON	1	0.2582	0.1959	0.0469	0.8567
1007	ATT/ON	2	0.2357	0.1799	0.0431	0.7666
1007	ATT/ON	3	0.1392	0.1068	0.0268	0.4441
1011	ATT/ON	1	0.0178	0.01154	0.00193	0.07114
1028	ATT/ON	1	0.2708	0.1769	0.0295	1.0778
3283	ATT/ON	1	0.7137	0.5455	0.1276	2.2973
3283	ATT/ON	2	0.3656	0.2858	0.0691	1.1256
3283	ATT/ON	3	0.2887	0.2217	0.0547	0.9191
1043	ATT/ON	2	0.1487	0.1098	0.0245	0.5092
1043	ATT/ON	3	0.1119	0.0826	0.0187	0.3751
980	INV/ON	1	0.00387	0.002777	0.000608	0.013823	4.68523	1,3
980	INV/ON	2	0.0018	0.001342	0.000303	0.006179
980	INV/ON	3	0.000826	0.000601	0.000131	0.002912
1007	INV/ON	1	0.0018	0.001263	0.000232	0.006599	2.58621	2,3
1007	INV/ON	2	0.00375	0.002741	0.000616	0.012945
1007	INV/ON	3	0.00145	0.00109	0.00025	0.00476
1011	INV/ON	1	0.00191	0.001217	0.000191	0.00765
1028	INV/ON	1	0.0397	0.02522	0.00421	0.16187
3283	INV/ON	1	0.0155	0.01132	0.00243	0.0533	4.05759	1,3
3283	INV/ON	2	0.00463	0.003482	0.000794	0.0153
3283	INV/ON	3	0.00382	0.00286	0.000687	0.012447
1043	INV/ON	2	0.00442	0.003188	0.000684	0.015399	1.33939
1043	INV/ON	3	0.0033	0.00238	0.00051	0.01162
